# Supplementary material for: Expression Plasticity of Peroxisomal Acyl-Coenzyme A Oxidase Genes Implies Their Involvement in Redox Regulation in Scallops Exposed to PST-Producing Alexandrium
Source: Mar Drugs. 2022 Jul 24;20(8):472. doi: 10.3390/md20080472 (PMC9332717; doi:10.3390/md20080472)
Supplement: Supplementary file 1 [file marinedrugs-20-00472-s001.zip]

Archive with 5 entries (5 files):
- Figure S1.pdf
- Table S1.xls
- Table S2.xls
- Table S3.xls
- Table S4.xls
