# Supplementary material for: Expression Plasticity of Peroxisomal Acyl-Coenzyme A Oxidase Genes Implies Their Involvement in Redox Regulation in Scallops Exposed to PST-Producing Alexandrium
Source: Mar Drugs. 2022 Jul 24;20(8):472. doi: 10.3390/md20080472 (PMC9332717; doi:10.3390/md20080472)
Supplement: Supplementary file 1 [file marinedrugs-20-00472-s001.zip › Table S1.xls]

## Sheet: sheet1
Table S1 Sequences of ACOX proteins in P. yessoensis, C. farreri, C. gigas, and L. gigantea.
GeneID	Protein sequence	Species
CF.11051.3.1.ACOX1	MASAGTGTTAVNPDLAKERRNASFHVENLTNFIYHGPERVRRRRYMQNIALQEPALKDMKPWAFRTREEENELSLCKQLHVLKRQKELGITEEFDKYYYNEAVAPNENNPVGLHFGMFIPTIEKHGTEEQKKKFVQPAKDLKILGTYVQTELGHGTFIRGLETTATFDPKTQEFVMNTPTLTATKYWPGNLGKTVNYCIIMAQLYSQGKCQGPHMFLCPLRDLNTHQSLPGVELGDIGPKFGYAANDNGYLRLNNLRIPHDHMLMRYSKVLEDGTYVKPANSKLSYGSMVMIRASIVGFSSRALAQACVIAVRYSAVRRQTEVSPGGPEAQILDYQTQQYKLFPLIATSYAYHFAGQAVQSNFLKISKEIEAGNLQQMPVLHALSAGLKAFSSWGASAG…	Chlamys farreri
CF.17615.31.ACOX1	MAVAVNPDLERERQNATFDRETLTDFLYGGAQKTQRRRYLKNVVFSDPEYQTMKSRVFCNREELYALHLQKYNIMRQIQEKLHITDNEELFIIRQALGPNEYYALGVHGFMFIPTIQKLGTEEQKRKWLPLAKNLEIIGTYAQTELGHGTFLRGLETTATYDPKTQEFVLNSPTITSMKYWPANLGKTSNYCVIMAVLNTQGKNHGLHSFMVPLRDLKTHESLPGVEVGDLGPKFGFNENDNGFLRLHNVRIPRDHMLMRYAKVSEDGTFTVSASEGSRLTYGTMLFVRAMLVTGTSDVLAMACTVATRYSAVRRQTEVSPGGPEAQIMDYQTQQYKLFPLIATTFAFRFTGQSIFNYYTTIDANIEKGQLDDLPQLHALASGLKAFCTSVAADGVETC…	Chlamys farreri
CF.3421.13.ACOX1	MAARGRVTVNADLAKERASATFDVENLTNFIDGGVAATKRKRYLQDLAINDPELKNSKPWAVMTREEQYETALRKHIYMTKRLEEMGITNDKDKLTYKEWVSLKHPYPTTLVPHNRLLRKLESYGVQCNAHKWIESFRSSSTQQVTLDGECSRTFVRGLETTATYEPKTREFVLNSPTLTSMKYWPGHLGKTVNFCIVMAQLYTNGKCYGMHTFLLPLRDLRTHRSLPGIELGDIGPKFGYSSNDNGYLILNNVRIPRENMLMRYAQVLEDGTYVKPSNAKISYGTMTLIRVGIVTNVSRCLAQACVIAVRYSAVRRQTEVSPGGPEAQILDYQTQQHKLFPLISTAFAFYLTGIEVYKIYNMVNNNVEQGNLDQIGELHGLSAGLKAFSSSSCCVGIE…	Chlamys farreri
CF.64869.12.ACOX1	MAAAKKMSVNPDLAKERTKATFDVEQLTYILYLGKERTKRKRYLEDLAVNDPVIKECKPWAFCSREEQYEMGLKKHIHIAKQIKLLGITDDWDKFFYTEAAACHENSPIGLHTAMFLPTLRKQASEDQKKKFLSLAENMTIIGTYAQTELGHGTFIRGLETTATYDPKTQEFILHSPTLTSMKYWPGNLGKTVNFCMIMAQLYTKGKCYGVHAFLLPLRDLETHQSLPGIELGDIGPKFGYGTNDNGYLRLNNVRIPRDHMLMRYSKVLEDGTYVKPPNSRLSYGSMTLVRAAIVGDSSRGLAQACTISIRYSAVRRQTEVSPGSIYMMSPLYSIQLHALSAGLKAFTSWECSSGIEVCRMACGGHGYSHASGLPKLYLDLTPGCTYEGENTVMMLQTA…	Chlamys farreri
CF.52871.92.ACOX2	MANEVMAGMGSTAINPDIARERLKASFDPVELTHVLDGGKERTARRKELENLLFSDPLFCLRDNIYLSTSDLYSATMARSVKLFRLKKDQKWSEDDLHVALRIIRDQNCLTLHHSMFLPALERLASDEQKARWLPLARRYNMVGTYAQTELGHGTNLMELETTATYDKSTDEFVLSTPKLSSIKWWPGSLGKTSNHAIVLAQLVVDNKKCGMHPFMVQLRSMIDHTPMPGIKLGVIGQKMGGNYNDNGFLFLNNVRIPRENMLMKNAQVTRTGKFLTSGPNKANYATMIYVRVMILSWSFGAICAAATAAIRYSSVRRQCSLASGQEESQVLDYQTQQYKLFPPLASGYGFFFIHKVLSAKYSAMLVDLQSGNSKALPEMHAWSSGMKALITDITTFNM…	Chlamys farreri
CF.57427.4.ACOX3	MGDQRVKVQAAAGTQGGLDPAVVVPDSENMPKDLSDIELLKDPPPGPLDVYRKQASFDWKKMRLFMDGEEIIRYKNMIWTTLEKDPLFSQPMVTETVEKQRESTFYRCKRLFEYNFLSEEALFDNPLKHKILTDCLGMYNWSLGAKYQLDVEMTGGTVQATGSARHADIVEKIKNFEYFGCFALTELSHGSNTKAMRTTATYDLKTEEFILQTPDFEATKIWSGNMGKMATHAITYAQLYTPDGNCHGLHSFIVPIRDPNTLLAYPGVIVGDMGEKLGQNGLDNGFMAFNNYHIPRETLLNRTGDIKPDGTYVTPYKDPSKRFGASLGALSGGRVGITGMGTCNLKLCMPIAIRYSAVRRQFGPVGGEEIPVLEYQLQQWRLIPYLAATYALEHFSDSF…	Chlamys farreri
PY.5547.59.ACOX1	MASAVNPDLERERKRATFDRETLTNFLYGGAQKKQRRRYLKNAVFSDPEYQAMKSRVFCSREELYALHLQKYSIFRRIQENLNITDQEECFIIRQAIGPNEYYAIGVHGFMFIPTIQKLGTEEQKRKWLPLAENLTIIGTYAQTELGHGTFIRGLETTATYDPKTQEFVLNSPTITSMKYWPANLGKTSNYCVIMAVLNTQGKNHGLHSFMVPLRDLKTHKSLPGVEVGDLGPKFGFNENDNGFLRLHHVRIPRDHMLMRYAKVAEDGAFTVSTNEGSRLTYGTMLFVRAMIVSGTSTVLGMACTVATRYSAVRRQTEVSPGGPEAQIMDYQTQQYKLFPLIATAYAFRFTGHSIFNYYTTINANIEKGNLEDLPQLHALAAGLKAFCTSVAADGVEIC…	Patinopecten yessoensis
PY.8373.9.ACOX1	MASAGTGKMTVNPDIAKERRNAGFHVENLTNFIYHGPERVRRRRYMQNIALQDPVMKDSKPWAFRTREEEYELSLRKQLHVLQRQKDLGITDEFDKFYYNEATAPNENNPVGLHFGMFIPTIEKHGTEEQKKKFVQPAKDLKIIGTYVQTELGHGTFIRGLETTATFDPKTQEFIVDTPTLSATKYWPGNLGKTVNYCILMAQLYSQGKCQGPHMFLCPLRDLTTHQSLPGVELGDIGPKFGFNANDNGYLRLNNFRIPRINMLMRYSKVLEDGTYVKPANSKLSYGSMVMIRASIVGAVSRALAQACVISVRYSAVRRQTEVSPGGPEAQILDYQTQQYKLFPLVATAYAYHFAGQAVQSNFLNISKEIEAGNLQQMPVLHALSAGLKAFSSWGASAG…	Patinopecten yessoensis
PY.9399.9.ACOX1	MAARGRVTVNADLAKERTSATFDVENLTHFIDGGVAATKRKRYLQDLAINDPELKNSKPWAVMTRKEQYETALRKHIYMAKRLEEMGITDERDKLNYKEAGANHESSPIGVHLSMFLPTLRKQGTEDQRKRYLPLAEKLAIIGTYAQTELGHGTFVRGLETTATYDAKTREFVLNSPTLTSMKYWPGHLGKTVNFCIVMAQLYTNGKCYGMHTFLLPLRDLSTHQSLPGIELGDIGPKFGYGSNDNGYLILNNVRIPRENMLMRYAQVLEDGSYVKPANAKISYGTMTLIRVGIVTNVSRCLAQSCVIAVRYSAVRRQTEVSPGGPEAQILDYQTQQHKLFPLISTAFAIYLTGIEVYRIYNGVNNNVEQGNLDQIGELHGLSAGLKAFTSSSCCLGIE…	Patinopecten yessoensis
PY.11121.10.ACOX1	MNVNPDLAKERSKATFDVEQLTYVLYLGKERTERKRYLENLAVNDPVIKECKPWAFCSREEQYEMALKKHIHIAKQIKLLGFTDEWDQYFYTEAAACHENSPIGLHSSMFLPTLRKQASEDQKKKFLPLAENMTIIGTYAQTELGHGTFIRGLETTATYDSKTQEFILHSPSLTSMKYWPGNLGKTVNFCIIMAQLYTKGKCHGIHTFLLPLRDLQTHQSLPGIELGDIGPKFGYGTNDNGYLRLNNVRIPRDYMLMRYSKVLEDGTYVKPPNSRLSYGSMTLIRAAIVGDSSRGLAQACTISIRYSAVRRQTEVYPGGPEAQIMDYQTQQYKLFPLLATAYAFHFTAQMVYGIYLQVTSQIEEGNLDQIGELHALSAGLKAFTSWECSSGIEVCRMAC…	Patinopecten yessoensis
PY.716361.21.ACOX2	MANEVMAGMESNAINPDIARERLKATFDPLELTHIFDGGKERTTRRKELENLLFSDPLFCLRDNIYLSTSDLYSATMARSVKLFRLKQDQKWSEDDLLLALRLIRDQNCLSLHHSMFLPALERLASDDQKARWLPLARRYHMVGTYAQTELGHGTNLMELETTATYDKATDEFVLSTPKLSSIKWWPGSLGKTSNHAIVLAQLVVDSKKCGMHPFMVQIRSLVDHTPMPGIKLGVIGQKMGSNHNDNGFLFLNNVRIPRENMLMKNAQVTRAGKFLTSGPNKANYATMIYVRVMILSWSFGAISAAATAAIRYSSVRRQSSLAPGQEESQVLDYQTQQYKLFPTLASGYGFFFIHKVLSAKYKAMLVDMQSGNSKALPEMHAWSSGMKALITDITTYNM…	Patinopecten yessoensis
PY.11077.9.ACOX3	MGDRRVKFQASSGTQEGLDPAVVVPGSENMPKDLSDIELLKDPPPGPLDVYRNQASFDWKKMRLFMDGEEIVRYKNMIWTTLEKDPLFSQPMVTETVEKQRESTFYRCKRLFEYNFLSEDALFDNPLKHKILTDCLGMYNWSLGAKYQLDVEMTGGTVQATGSARHGDIVEKIKSFEYFGCFALTELSHGSNTKAMRTTATYDPKTEEFVLQTPDFEATKIWSGNMGKMATHAIVYAQLYTPDGSCHGLHSFIVPFRDPNTLLAYPGVIVGDMGEKIGQNGLDNGFMAFNGYHIPRETLLNRTGDVKADGTYVTPYKDPSKRFGASLGALSGGRVGITGMGTCNLKLCMPIAVRYSAVRRQFGPAGGEEIPVLEYQLQQWRLIPYLAATYALEHFSDSF…	Patinopecten yessoensis
CGI.10010068.ACOX1	MATTTGVNSDLAKERNKSTFDVEELSNFIYRGPEKIAHQVSGRCALFSAGECVLHNLATKDPFFRKFKPWAFQTREEQYEICLQKHLYINKKCKELNLTEPVDKFFYTEAAAPHENSPIGLHTVMFIPTIEKQGTEEQKKRWLPLAESLKMIGTYAQTEMGHGTFIRGLETTATYDPRTREFILNSPTITSMKYWPGNLGKTTNHCLVMAQLYTQGKNCGIHMFMVQIRDLETHMPLAGVETCRLCCGGHGYSHASGLPKIYIDVVPGCTYEGENNVMMLQVARFLMKMYGKLQNGEALPTFMQYMSTDLNKKSCMTEEVALNCLVMAYEHRAARMIRDAAASMEKLVQSGKSPVEAWNGSTVMLTWAAIAHCHAFVTKLFVETVVKSRMDSKVQSALT…	Crassostrea gigas
CGI.10015195.ACOX1	MNPDLAQERRRATFDPEQVTSLLYRGPENVRKRRYLQNAAIQDQVLRGSKPWAFQSRIEQYETALQMFIYMMKKLDEMGVTDPLERMYYQEAGAPHYYNPMALHTGMFIPSIEKQGTKEQKERWLPMARSLQLIGTYAQTEMGHGTFIRGLETTATYDPSSQEFVLNSPTVTSMKFWPGGLGKTSNCCLVMAQLITHGKKRGIHLFFVQIRDLKTHRHMPGVESGDIGPKFGFNSNDNGYLKLSNVRIPRENMLMRYSKVLEDGTYVPPTNQRIGYGTMVFVRAHIVTNSARGLSKACVIAIRYSAVRRQTEVSPGGPEAQIIDYQTQQYKLFPLLATAYAMYFTGRYAEDYYEQIASEIEAGNLESLNQLHAVCAGLKAFSTWACTAGIETCRLCCGG…	Crassostrea gigas
CGI.10028389.ACOX1	MEASSEVNSDLARERSRATFDKENLTNFLYGGPAAVRKKRYLENIIKQDPVLQRGRRWAFQSREERADTGVWKHLYVDKLQADLGVTDVKERAYLRDAAAAHEGYVLGLHFGMIIPTIKNQASEEQQKKWLPMAESMRMIATYAQTELGHGTFIRGLETTATYDPKTEEFILNTPTLSAIKYWPGGLGKTVNHCVLMAQLFTEGVSRGIHMFMVQVRDLDSHLPLPGIEIGDIGPKFGFEEMDNGYLKIDNVRIPRENMLMKYSKVLKDGTYQQPPSDKLAYGSMVLLRCSITASVAKCLAEACVISIRYSAVRRQTEISPGGEEAQILDYQTQQYHLFPLLATSFAMQFAGNFIDDFYREKYPDIAKGRFDFLPQLHAMSAGLKAFSAWTCSAGVETC…	Crassostrea gigas
CGI.10020067.ACOX2	MSAAAILDLGKIPSKVNPELQSERNCSSLTPYISEITAIVDGGRNNTEKRRQIERILFKDPLFRDCAIDSVYKPREELYARGVERSVRLFALKEEYNWTDEEFGIAVYVINHQYSLGLHTVMFIPALERLSTEQQKAKWLHLARNYQIIGTYAQTELGHGTNLQGLETIATYDATTEEFILNTPTVTSIKWWPGALGKSVNYAIILATLIIDGKKHGMHPFLTPLRSTEDHKPLPGVKVGDIGPKLTFNTVDNGYLILNNVRIPRENMLMKNAQVSREGHFTSRGPSKANYSAMILVRVTIVNWCSVILSNSSTITVRYSAVRRQSTLDSSSEKESKILDYQTQQYKVFPSLATAYALFFVSKTLKNRYLKTYAEIMKGNFKNLPEIHCQSAGMKAMSA…	Crassostrea gigas
CGI.10013803.ACOX3	MICLRLMDSFTKFSAMHFPPLEFELNTPDFEAVKIWSGNMGKTATHAIVYAQLYSPDGACQGLHSFVVPIRDPKTLHCVPGMVVGDMGEKLGLNGIDNGFLFFNKYRIPREYLLNKTGDVTPEGKYVTPYKDPSKRFGASLGALSGGRVGITGMCVCNLKLCMPIAIRYSAVRRPFGPTDTEEIPVIEYQLQQWRLIPYLAATYVLEHFSDSFFMDYASLRISIMVGDKSERSAELGKEIHALSCASKPLAGWIARDAIQECREACGGHGYFGVNRLGVLRNDNDPNCTYEGDNNVILQQTSNYLLSLLDKLSSGEKIDSPLESVNFLNDMKNILSSRFTPTSVAQCMDPEVSVNAFRWLVCRLLVDSSQRFQSQMKKGSDGFTARNNSQAYYCRSLAL…	Crassostrea gigas
LGI.009047926.1.ACOX1	MASMKTGVHPDLQIERENGTFDPIQLTNLLHGGPEKTRRKRYIQSLAINDKTFKNSPNWATLSREERYELAVKKAIHQARRVKELGLTDPLDRYFYNQAFMPNENSPFGLHNSMFTDVITNQGTEEQKSKWLPLIQSYQILGTYAQTELGHGTFIRGLETTATFDGKTDEFIINTPTLTAMKYWPGALGKTCNYCLVLAQLYTQGHCHGLQSFIVNIRDVNTHQPMPGVEVGDIGTKFGYDSMDNGYLRMNNVRIPRENMLMKYSKVSRSGVFAKPANSKLLYGGMVSIRSFITGDCGRSISMACTIAIRYSAVRRQTTDSSGETERKILDYQTQQYKLFPALATSLAYIFAGMNISRIFMDVTSKIRQGALDELPQLHALSAGLKACSSYKFNEMAER…	Lottia gigantea
LGI.009057973.1.ACOX2	MASSINVLSQEQMKINPELQKERNKASFNVQELISILDGGPKRTKRRKELEQLLFTDPVFTNPDRHFMSKSELYEHGVEKSVRLFQLKRKYQWSEDDYTLAERLLRKEISLSLHHTMFIPALERLATDEQKAKWLPLANSCRILGAYAQTELGHGTNILALETTATFNQATDEFILRTPHITSMKWWPGGLGKSCTHAIVLAQLIIHGKNYGLHPFLVQIRSLEDHSSLRGITVGDIGPKLAINTVDNGFLKFHNHHIPRDHMLMRNAKVSRDGKFVSEGNSKANYATMILVRVNMTEWAANILSGSVTIAMRYSCIRRQSSLKQGVEEELVINYQSQQYKLFPALASAYALLFTSRELHQYYDRVYPQITKGNYRQLGELHSQSSALKAMCGELAVYH…	Lottia gigantea
LGI.009051932.1.ACOX3	MTENKTVDTTNEENGIYKILKDFPPGPLDIYRSKATFCWKKMMLFLEGEDILKFKNMFWKTLENDALFARQDETSLEKIRDIATQRVKRLYEYNFLPDEELFFNPLKHNIYTQLIGMVDWSMSTKSMLNFEMFGGSVQNMGSARHAQLIEDNKAFQNFGCFALTELSHGSNTKAMRTKATYDPQTKEFVLTTPDFEATKIWVGNLGKSATHAVVYAQLYTPDGWCHGLHAFSVPVRDPMTLKPYPGIFVGDMGEKIGLNGIDNGFLAFNSYRLSRECLLDKFGDVSEEGKYITPYKDPSKRFGASLGALSGGRVGITGMAVVNIKLAITIAIRYSAVRRQFGPAEEEIPVLEYQLQQWRLIPYLAAVYAVDNFSNSFFMDFVMLRVGMMAGDNSKRQSE…	Lottia gigantea
