# Supplementary material for: Expression Plasticity of Peroxisomal Acyl-Coenzyme A Oxidase Genes Implies Their Involvement in Redox Regulation in Scallops Exposed to PST-Producing Alexandrium
Source: Mar Drugs. 2022 Jul 24;20(8):472. doi: 10.3390/md20080472 (PMC9332717; doi:10.3390/md20080472)
Supplement: Supplementary file 1 [file marinedrugs-20-00472-s001.zip › Table S2.xls]

## Sheet: Sheet1
Table S2 The accession numbers of ACOXs used in phylogenetic analysis.
Species	Gene	Gene name	Accession number
Homo sapiens	ACOX1	HSA.009223.2.ACOX1	NP_009223.2
Mus musculus	ACOX1	MUS.001258827.1.ACOX1	NP_001258827.1
Gallus gallus	ACOX1	GGA.001006205.2.ACOX1	NP_001006205.2
Xenopus laevis	ACOX1	XLA.041435168.1.ACOX1	XP_041435168.1
Danio rerio	ACOX1	DRE.83524.1.ACOX1	AAH83524.1
Homo sapiens	ACOX2	HSA.003491.1.ACOX2	NP_003491.1
Mus musculus	ACOX2	MUS.001155139.1.ACOX2	NP_001155139.1
Gallus gallus	ACOX2	GGA.004944703.2.ACOX2	XP_004944703.2
Xenopus laevis	ACOX2	XLA.AAH68891.1ACOX2	AAH68891.1
Drosophila melanogaster	ACOX1/2	DME.Q7KML2.ACOX1	Q7KML2
Caenorhabditis elegans	ACOX1/2	CEL.O62140.ACOX1/2	CELE_F08A8.1
	ACOX1/2	CEL.O62137.ACOX1/2	CELE_F08A8.2
	ACOX1/2	CEL.O62138.ACOX1/2	CELE_F08A8.3
	ACOX1/2	CEL.O62139.ACOX1/2	CELE_F08A8.4
	ACOX1/2	CEL.P34355.ACOX1/2	CELE_C48B4.1
	ACOX1/2	CEL.Q93839.ACOX1/2	CELE_F59F4.1
Homo sapiens	ACOX3	HSA.O15254.ACOX3	AAH17053.1
Mus musculus	ACOX3	MUS.109646.2.ACOX3	NP_109646.2
Gallus gallus	ACOX3	GGA.004936249.1.ACOX3	XP_004936249.1
Xenopus laevis	ACOX3	XLA.018083922.1.ACOX3	XP_018083922.1
Danio rerio	ACOX3	DRE.Q7T2B6.ACOX3	AAH54613.1
Caenorhabditis elegans	ACOX3	CEL.Q20992.ACOX3	CELE_F58F9.7
