# Supplementary material for: Expression Plasticity of Peroxisomal Acyl-Coenzyme A Oxidase Genes Implies Their Involvement in Redox Regulation in Scallops Exposed to PST-Producing Alexandrium
Source: Mar Drugs. 2022 Jul 24;20(8):472. doi: 10.3390/md20080472 (PMC9332717; doi:10.3390/md20080472)
Supplement: Supplementary file 1 [file marinedrugs-20-00472-s001.zip › Table S3.xls]

## Sheet: sheet1
Table S3 The average RPKM of scallop ACOXs in developmental stages and adult organs/tissues.
geneID	embryos/larvae											adult organs/tissues
	Zygote	2-8cell	Blastula	Gastrula	Trochophore	D-stage	Umbo early	Umbo middle	Umbo post	Creeping larva	Juvenile	Mantle	Gill	Gonad	Striated muscle	Smooth muscle	Foot	Digestive gland	Kidney
CF.17615.31.ACOX1	3.71655	5.51358	8.36259	3.60373	1.90507	3.85958	6.17167	11.5469	9.55772	6.27987	5.19586	3.40595	3.55351	2.85629	2.70027	4.51147	2.97943	37.5679	41.4385
CF.3421.13.ACOX1	0	0.175737	0.0700245	0.213646	0.225883	3.18839	4.0192	12.3379	9.56969	3.3241	3.87895	0.379844	0.285436	0.791233	1.10435	1.39458	0.728684	21.8024	64.8076
CF.11051.3.1.ACOX1	0.400858	0.172649	2.13262	2.23885	1.25752	3.07095	2.85932	2.60669	3.34002	3.15684	4.37121	2.54109	2.81481	6.47663	4.43533	5.94265	3.47622	19.256	35.0115
CF.64869.12.ACOX1	9.67493	9.1425	1.78429	0.45366	1.03923	1.39388	1.91289	1.83108	2.94112	2.11754	1.81691	1.23422	1.78753	2.04145	2.61951	2.75588	1.77665	9.62917	16.3789
CF.52871.92.ACOX2	1.76286	1.75215	3.0021	5.39628	5.6303	3.80223	5.80361	4.49722	5.39834	5.19229	4.43616	3.76748	3.98745	2.72129	8.03647	10.0136	5.69883	31.9389	21.0498
CF.57427.4.ACOX3	7.76165	7.76425	7.8633	14.6831	16.6329	14.7887	12.5015	17.0955	17.7325	14.4823	16.1715	9.22965	13.0359	16.5936	9.7363	7.83101	10.2112	49.7226	23.0667
PY.5547.59.ACOX1	2.7294	2.42073	1.07742	1.32327	0.348544	0.637585	1.54493	0.831036	0.518986	1.39045	0.457572	1.0277	1.19801	1.92496	0.964345	1.55513	0.904541	64.5467	65.3869
PY.9399.9.ACOX1	0	0	0	0.108958	1.43495	3.32991	4.34467	5.018	3.99983	7.21284	0.904233	0.037412	0.173318	1.27972	0.431772	0.423045	0.315313	76.3758	230.995
PY.8373.9.ACOX1	3.13233	2.87148	0.685777	0.867781	0.914282	0.716777	0.116901	0.181661	1e-20	1.02582	0.810187	4.08713	4.35467	6.70089	6.96285	6.76247	4.43865	26.0818	39.4263
PY.11121.10.ACOX1	3.00278	2.08669	0.853441	0.436742	1.33442	1.65942	0.18827	0.731417	0.328877	0.963722	0.14498	3.56688	4.25068	3.97714	2.53566	3.44759	4.16297	15.5921	36.5381
PY.716361.21.ACOX2	2.39009	1.61322	0.874104	1.52087	2.97583	4.21732	1.17075	1.54641	0.409019	2.9108	0.360618	5.17371	5.65966	6.97406	13.9349	11.3439	5.54399	57.0512	30.46
PY.11077.9.ACOX3	30.7529	26.2246	10.6634	9.9286	10.7776	14.0823	6.9172	10.6651	6.70239	15.728	6.07572	9.68578	7.40914	10.1792	14.689	15.7539	9.17435	63.9432	27.0984
