# Supplementary material for: Expression Plasticity of Peroxisomal Acyl-Coenzyme A Oxidase Genes Implies Their Involvement in Redox Regulation in Scallops Exposed to PST-Producing Alexandrium
Source: Mar Drugs. 2022 Jul 24;20(8):472. doi: 10.3390/md20080472 (PMC9332717; doi:10.3390/md20080472)
Supplement: Supplementary file 1 [file marinedrugs-20-00472-s001.zip › Table S4.xls]

## Sheet: Sheet1
Table S4 The log2(FC), p and FDR values of scallop ACOXs after toxic A. catenella and A. miutum exposure at different time points.
species	dinoflagellates	tissue	geneID	Day 1			Day 3			Day 5			Day 10			Day 15
				logFC	p value	FDR	logFC	p value	FDR	logFC	p value	FDR	logFC	p value	FDR	logFC	p value	FDR
Patinopecten yessoensis	A. catenella	Digestive gland	PY.5547.59.ACOX1	2.71554	8.04e-06	0.00755595	1.16054	0.0854326	1	1.24823	0.0224572	0.805076	0.569127	0.335582	1	1.18862	0.0305322	1
			PY.9399.9.ACOX1	1.17628	0.0368184	1	0.479841	0.465024	1	0.693266	0.251142	1	0.0334582	0.951937	1	-0.0233382	0.967684	1
			PY.8373.9.ACOX1	0.481912	0.305424	1	-0.447759	0.397963	1	0.455157	0.350793	1	0.0670621	0.90967	1	0.495701	0.278765	1
			PY.11121.10.ACOX1	0.535544	0.264558	1	0.30197	0.591122	1	0.424546	0.421396	1	0.0578422	0.921655	1	0.0551054	0.910126	1
			PY.716361.21.ACOX2	0.687603	0.180712	1	0.0197674	0.973435	1	0.191828	0.706777	1	-0.508699	0.366915	1	-0.375851	0.433563	1
			PY.11077.9.ACOX3	0.481746	0.267365	1	0.439734	0.399398	1	1.10569	0.0716584	1	0.657542	0.249263	1	0.103238	0.812999	1
		Kidney	PY.5547.59.ACOX1	1.89397	0.000500516	0.158728	1.89498	0.000182861	0.0574595	1.54728	0.00529036	0.339022	0.882962	0.162005	1	-0.373504	0.529664	1
			PY.9399.9.ACOX1	0.954578	0.105219	1	1.52679	0.0040576	0.250074	0.867164	0.0933634	1	0.258305	0.741405	1	0.353279	0.548007	1
			PY.8373.9.ACOX1	0.781717	0.167036	1	-0.175267	0.660683	1	0.67982	0.099143	1	1.01798	0.119314	1	0.406649	0.361972	1
			PY.11121.10.ACOX1	0.726675	0.116537	1	0.95978	0.0241439	0.663916	0.7096	0.0987742	1	0.660564	0.276397	1	-0.21459	0.617143	1
			PY.716361.21.ACOX2	0.65225	0.21096	1	0.301293	0.512456	1	0.599439	0.223119	1	-0.0793599	0.893245	1	-0.250151	0.580275	1
			PY.11077.9.ACOX3	0.523653	0.248514	1	0.572073	0.164351	1	0.615439	0.142465	1	0.565793	0.297307	1	-0.189252	0.646187	1
Chlamys farreri		Digestive gland	CF.17615.31.ACOX1	1.03884	0.0565298	0.65162	1.01024	0.060839	0.80412	0.090576	0.856893	1	0.710884	0.147559	1	-0.163308	0.774698	1
			CF.3421.13.ACOX1	2.56356	3.45e-07	0.00017959	0.47596	0.336174	1	-0.964193	0.0496958	0.772998	-0.00136807	0.997626	1	-0.735685	0.169548	1
			CF.64869.12.ACOX1	0.0671154	0.882131	1	-0.27508	0.602577	1	-0.191758	0.692582	1	-0.963481	0.112707	1	0.0326951	0.949472	1
			CF.11051.3.1.ACOX1	1.0344	0.0224056	0.413448	-0.464609	0.329224	1	-0.581073	0.216962	1	-0.582889	0.213527	1	0.0118293	0.980631	1
			CF.52871.92.ACOX2	1.79948	0.000140231	0.014585	-0.121753	0.786621	1	-0.474266	0.346759	1	-0.294698	0.550706	1	0.147532	0.788421	1
			CF.57427.4.ACOX3	0.678071	0.124664	0.907982	-0.0388368	0.931877	1	-0.267605	0.534922	1	-0.0831652	0.853996	1	-0.0986665	0.849246	1
		Kidney	CF.17615.31.ACOX1	1.67161	0.0242227	0.472591	0.857929	0.27481	1	0.345571	0.677202	0.945809	0.986713	0.125857	0.723556	-0.247973	0.751252	0.92994
			CF.3421.13.ACOX1	1.92105	0.0372068	0.546298	0.408542	0.592423	1	-1.6408	0.0571279	0.471138	-0.591234	0.432713	0.93898	-0.83559	0.366918	0.681143
			CF.64869.12.ACOX1	-0.564019	0.484167	1	-1.02136	0.213914	0.983381	-1.05226	0.178577	0.666468	-2.23854	0.00797769	0.30369	-1.60944	0.0366448	0.22875
			CF.11051.3.1.ACOX1	0.132326	0.862993	1	-1.00672	0.202694	0.974476	-2.07826	0.00775494	0.241357	-2.10945	0.00490464	0.24917	-1.55421	0.0321328	0.214734
			CF.52871.92.ACOX2	1.08144	0.214024	0.907726	-0.653752	0.400814	1	-1.01561	0.171055	0.659015	-0.504822	0.476715	0.952032	0.390163	0.596023	0.842723
			CF.57427.4.ACOX3	1.57681	0.0335393	0.534708	1.03095	0.154495	0.909143	0.432601	0.552296	0.895677	0.107709	0.882251	1	0.319083	0.656374	0.876575
Chlamys farreri	A. minutum	Digestive gland	CF.17615.31.ACOX1	1.42124	0.0180434	0.348231	0.847356	0.144987	1	0.696411	0.149134	1	0.64837	0.16005	1	0.330016	0.470593	1
			CF.3421.13.ACOX1	1.60627	0.00315039	0.124976	-0.481942	0.359163	1	-0.292839	0.529965	1	-1.16935	0.00867624	0.24377	-0.0596509	0.900454	1
			CF.64869.12.ACOX1	-0.177965	0.766169	1	-0.603733	0.259267	1	-0.325835	0.498681	1	-0.233095	0.619775	1	-0.350336	0.458845	1
			CF.11051.3.1.ACOX1	0.523951	0.252575	1	-0.291072	0.615244	1	-0.247738	0.594583	1	-0.215885	0.633955	1	0.166595	0.6946	1
			CF.52871.92.ACOX2	1.82584	0.000297431	0.0263379	-0.160112	0.762146	1	0.0179305	0.967286	1	-0.167656	0.735586	1	-0.227904	0.598765	1
			CF.57427.4.ACOX3	0.71637	0.131962	0.885684	0.160746	0.748173	1	-0.0821786	0.845204	1	-0.191105	0.643669	1	-0.208708	0.623244	1
		Kidney	CF.17615.31.ACOX1	0.0799929	0.891205	1	0.352074	0.579621	0.90431	1.59894	0.0108785	0.4563	1.72171	0.0114856	0.350598	0.809045	0.198123	0.920222
			CF.3421.13.ACOX1	0.699571	0.391451	0.726631	0.264952	0.728526	0.964955	1.81711	0.00740977	0.383582	1.24864	0.130264	0.922629	1.06827	0.169212	0.873385
			CF.64869.12.ACOX1	-0.757306	0.283904	0.635075	-1.1252	0.14263	0.605342	-0.0638402	0.916898	1	-0.0517633	0.941642	1	-0.660847	0.30002	1
			CF.11051.3.1.ACOX1	-0.623712	0.358124	0.700443	-1.54821	0.0266538	0.345106	0.502307	0.417342	1	-0.198895	0.810132	1	0.46201	0.475999	1
			CF.52871.92.ACOX2	0.257308	0.694161	0.916694	0.0261002	0.973741	1	0.564895	0.362337	1	1.43704	0.0922565	0.826877	-0.423149	0.535318	1
			CF.57427.4.ACOX3	0.0344843	0.961412	1	0.305383	0.682677	0.947572	0.823084	0.195826	1	-0.0920685	0.895161	1	0.807043	0.226807	0.951596
		Mantle	CF.17615.31.ACOX1	5.34126	1.82e-15	2.6e-11	0.790291	0.265313	1	1.23128	0.0643239	1	0.473607	0.462889	1	1.6065	0.0316781	0.400202
			CF.3421.13.ACOX1	8.00505	1.02e-12	5.82e-09	1.61371	0.309541	1	2.31694	0.119538	1	1.53227	0.337869	1	3.6777	0.00705917	0.198605
			CF.11051.3.1.ACOX1	0.501107	0.541268	1	-1.88334	0.0925922	0.796783	-1.3463	0.167311	1	-0.424452	0.650046	1	-0.356272	0.673548	1
			CF.64869.12.ACOX1	0.534835	0.628831	1	-0.011316	0.992537	1	0.921161	0.373908	1	0.115828	0.921061	1	0.321403	0.776949	1
			CF.52871.92.ACOX2	4.21314	3.65e-07	0.000204844	0.127558	0.908935	1	1.13908	0.229256	1	0.504036	0.629422	1	2.55238	0.0012389	0.0908846
			CF.57427.4.ACOX3	1.42546	0.0130407	0.27984	-0.669495	0.325741	1	0.554297	0.31352	1	0.434007	0.439939	1	0.584739	0.251744	0.924436
		Gill	CF.17615.31.ACOX1	4.60307	1.4e-13	4.45e-10	0.875015	0.175039	1	1.39061	0.0658668	1	1.0183	0.0733481	1	1.68142	0.0132675	0.437129
			CF.3421.13.ACOX1	7.10734	1.17e-15	1.11e-11	1.46093	0.19549	1	2.32509	0.0315733	0.802007	-0.347788	0.807844	1	5.58759	1.51e-05	0.01104
			CF.64869.12.ACOX1	0.987347	0.251865	0.852123	-0.844002	0.449421	1	0.749242	0.417621	1	0.551986	0.542832	1	0.794252	0.40077	1
			CF.11051.3.1.ACOX1	1.6866	0.0161358	0.222797	-0.94909	0.323506	1	-0.0199799	0.982395	1	0.421063	0.616219	1	0.936202	0.282187	1
			CF.52871.92.ACOX2	4.26495	1.28e-07	8.54e-05	-0.214066	0.7801	1	0.745104	0.340546	1	-0.091856	0.898673	1	1.58173	0.0264697	0.624063
			CF.57427.4.ACOX3	0.648198	0.193033	0.760664	0.210835	0.693637	1	0.264449	0.684997	1	0.180453	0.723842	1	0.351243	0.543396	1
